# Supplementary material for: Complete Genome Sequence of Pantoea stewartii RON18713 from Brazil Nut Tree Phyllosphere Reveals Genes Involved in Plant Growth Promotion
Source: Microorganisms. 2023 Jun 30;11(7):1729. doi: 10.3390/microorganisms11071729 (PMC10383142; doi:10.3390/microorganisms11071729)
Supplement: Supplementary file 1 [file microorganisms-11-01729-s001.zip]

Archive with 1 entries (1 files):
- microorganisms-2347200-supplementary.pdf
